# Supplementary material for: Protein and metabolic profiles of tyrosine kinase inhibitors co-resistant liver cancer cells
Source: Front Pharmacol. 2024 May 21;15:1394241. doi: 10.3389/fphar.2024.1394241 (PMC11149701; doi:10.3389/fphar.2024.1394241)
Supplement: Supplementary file 1 [file Table1.xlsx]

## Sheet: Sheet1
Analyze	Software	Version	Parameters
PCA	R (base package)	v3.5.1	default parameters
Heat map	R (pheatmap)	v1.0.12	scale = 'row'
The correlation coefficient	R (psych)	v1.9.12.31	defaults to Pearson, depending on the situation
Network Diagram	R (igraph)	v1.2.4.2	Default Parameters
Typical correlation analysis	R (CCA)	v1.2	plt = FALSE
O2PLS analysis	R (OmicsPLS)	v1.2.0	Default Parameters
Other visualizations	R (ggplot2)	v3.3.0	Default Parameters
